# Supplementary material for: Effect of the Peri-Annulated Dichalcogenide Bridge on the Bipolar Character of Naphthalimide Derivatives Used as Organic Electrode Materials
Source: Materials (Basel). 2025 Apr 30;18(9):2066. doi: 10.3390/ma18092066 (PMC12072909; doi:10.3390/ma18092066)
Supplement: Supplementary file 1 [file materials-18-02066-s001.zip]

Archive with 1 entries (1 files):
- materials-3562825-supplementary.pdf
